# Supplementary material for: Effectiveness of Hospital Fit on Physical Activity in Hospitalized Patients: A Stepped-Wedge Cluster-Randomized Trial and Process Evaluation
Source: Sensors (Basel). 2024 Sep 12;24(18):5920. doi: 10.3390/s24185920 (PMC11435518; doi:10.3390/s24185920)
Supplement: Supplementary file 1 [file sensors-24-05920-s001.zip]

Archive with 1 entries (1 files):
- sensors-3168588-supplementary.pdf
